# Supplementary material for: Hoof Matters: Developing an Athletic Thoroughbred Hoof
Source: Animals (Basel). 2022 Nov 11;12(22):3119. doi: 10.3390/ani12223119 (PMC9686713; doi:10.3390/ani12223119)
Supplement: Supplementary file 1 [file animals-12-03119-s001.zip]

Archive with 1 entries (1 files):
- animals-1996455-supplementary.xlsx
