# Supplementary material for: Hoof Matters: Developing an Athletic Thoroughbred Hoof
Source: Animals (Basel). 2022 Nov 11;12(22):3119. doi: 10.3390/ani12223119 (PMC9686713; doi:10.3390/ani12223119)
Supplement: Supplementary file 1 [file animals-12-03119-s001.zip › animals-1996455-supplementary.xlsx]

## Sheet: Sheet1
Study	Foal	Limb	Region	Age in days	Age Classification	Hoof wall width mm	Largest tubule mm	Density mm²	Hoof length mm	Dorsal hoof angle	Dorsal parietal angle	PID	DID	Hoof growth rate mm/day	Hoof compression rate mm/day	% Loading	Group
1	1	Left	Dorsal	134	3	2.623	0.122	39.268
1	1	Left	Lateral	134	3	2.04	0.15125	33.3333
1	1	Left	Medial	134	3	2.984	0.135	38.5389
1	2	Left	Dorsal	72	2	4.446	0.172	32.6136
1	2	Left	Lateral	72	2	3.317	0.136333	40.0965
1	2	Left	Medial	72	2	2.574	0.118	40.7925
1	3	Left	Dorsal	85	2	3.262	0.205	24.2183
1	3	Left	Lateral	85	2	2.609	0.18	38.7122
1	3	Left	Medial	85	2	2.748	0.151667	41.1208
1	4	Left	Dorsal	53	2	5.607	0.228667	36.7398
1	4	Left	Lateral	53	2	2.727	0.12575	46.5713
1	4	Left	Medial	53	2	2.503	0.157667	48.342
1	5	Left	Dorsal	53	2	4.813	0.1915	35.321
1	5	Left	Lateral	53	2	2.735	0.175	50.8227
1	5	Left	Medial	53	2	2.577	0.163	53.9387
1	6	Left	Dorsal	115	2	2.717	0.114667	31.2845
1	6	Left	Lateral	115	2	3.319	0.149	31.9373
1	6	Left	Medial	115	2	3	0.118667	39.3333
1	7	Left	Dorsal	0	1	2.927	0.140667	41.6809
1	7	Left	Lateral	0	1	2.343	0.117667	45.2411
1	7	Left	Medial	0	1	2.546	0.120667	42.8123
1	8	Left	Dorsal	0	1	2.764	0.149333	32.9233
1	8	Left	Lateral	0	1	2.464	0.12825	43.0195
1	8	Left	Medial	0	1	2.267	0.112333	35.2889
1	9	Left	Dorsal	0	1	3.612	0.163667	31.5615
1	9	Left	Lateral	0	1	2.044	0.113667	42.0744
1	9	Left	Medial	0	1	2.155	0.0866667	35.2668
1	10	Left	Dorsal	43	2	3.394	0.159	36.2404
1	10	Left	Lateral	43	2	2.574	0.136333	47.0085
1	10	Left	Medial	43	2	2.886	0.108333	41.58
1	11	Left	Dorsal	-23	1	2.572	0.163	45.1011
1	11	Left	Lateral	-23	1	1.928	0.094	42.0124
1	11	Left	Medial	-23	1	2.109	0.129	45.045
1	12	Left	Dorsal	-38	1	2.818	0.154	42.5834
1	12	Left	Lateral	-38	1	1.735	0.106	41.4986
1	12	Left	Medial	-38	1	2.145	0.10725	40.5594
1	13	Left	Dorsal	-34	1	2.173	0.144	38.6562
1	13	Left	Lateral	-34	1	1.086	0.089	44.1989
1	13	Left	Medial	-34	1	1.335	0.112	41.9476
1	14	Left	Dorsal	0	1	3.049	0.183667	33.7816
1	14	Left	Lateral	0	1	2.169	0.136	42.8769
1	14	Left	Medial	0	1	2.313	0.136333	38.0458
1	15	Left	Dorsal	0	1	2.835	0.137333	43.0335
1	15	Left	Lateral	0	1	2.28	0.11	43.4211
1	15	Left	Medial	0	1	1.968	0.0986667	49.2886
2	16	Left	Dorsal	48	2				70	58.4	52.4267	10.18	6.96
2	17	Left	Dorsal	71	2				75	65.03	63.0133	10.2	8.96
2	18	Left	Dorsal	33	2				70	54.0733	49.8367	9.98	7.53
2	19	Left	Dorsal	139	3				78	66.9867	57.9633	12.49	8.78
2	20	Left	Dorsal	116	2				81	59.8333	50.82	13.04	8.35
2	21	Left	Dorsal	112	2				80	56.6467	53.11	11.29	8.49
2	22	Left	Dorsal	43	2				68	56.3233	49.2967	10.18	6.24
2	23	Left	Dorsal	51	2				75	54.9733	48.58	10.91	7.83
2	24	Left	Dorsal	122	2				82	63.07	54.1633	12.11	8.49
2	25	Left	Dorsal	109	2				80	57.0833	51.44	12.15	8.54
2	26	Left	Dorsal	54	2				65	57.5233	52.4133	9.87	7.53
2	27	Left	Dorsal	108	2				80	59.3467	55.5867	11.5	8.06
2	28	Left	Dorsal	83	2				73	62.3167	52.9767	11.67	8.65
2	29	Left	Dorsal	126	3				90	55.2667	48.98	13.6	8.65
2	30	Left	Dorsal	145	3				85	61.7833	54.42	13.3	9.9
2	31	Left	Dorsal	91	2				80	58.12	53.9967	12.46	7.8
2	32	Left	Dorsal	145	3				85	61.62	53.7867	12.26	8.4
2	33	Left	Dorsal	101	2				78	50.9733	47.8367	10.14	8.01
2	34	Left	Dorsal	41	2				69	55.9267	52.6	10.14	7.78
2	35	Left	Dorsal	117	2				78	56.9233	52.0533	11.35	8.29
2	36	Left	Dorsal	108	2				85	58.56	53.49	10.88	8.57
2	37	Left	Dorsal	106	2				76	54.3933	52.1667	10.44	7.5
2	16	Right	Dorsal	48	2				70	58.1667	52.7833	10.58	7.29
2	17	Right	Dorsal	71	2				70	62.71	58.4567	9.84	7.72
2	18	Right	Dorsal	33	2				70	60.37	52.79	10.85	7.17
2	19	Right	Dorsal	139	3				80	58.9233	52.6533	12.07	9.46
2	20	Right	Dorsal	116	2				83	61.8	51.0367	14.29	9.65
2	21	Right	Dorsal	112	2				75	60.1533	53.59	12.22	8.6
2	22	Right	Dorsal	43	2				68	62.8567	57.1633	10.28	7.13
2	23	Right	Dorsal	51	2				70	57.1233	48.8433	11.41	7.67
2	24	Right	Dorsal	122	2				84	62.6467	57.7367	12.05	9.97
2	25	Right	Dorsal	109	2				80	59.14	51.2033	12.61	8.3
2	26	Right	Dorsal	54	2				68	56.6567	53.7233	10.61	7.88
2	27	Right	Dorsal	108	2				80	61.8067	54.7767	12.43	8.38
2	28	Right	Dorsal	83	2				69	60.4267	52.7767	11.49	8.11
2	29	Right	Dorsal	126	3				91	58.32	51.6867	11.62	8.97
2	30	Right	Dorsal	145	3				80	57.35	49.6267	12.61	9.16
2	31	Right	Dorsal	91	2				82	64.74	56.51	12.23	8.14
2	32	Right	Dorsal	145	3				84	63.1867	55.7233	12.93	8.47
2	33	Right	Dorsal	101	2				77	49.3667	46.1	10.38	7.89
2	34	Right	Dorsal	41	2				69	61.3467	55.6233	10.41	7.87
2	35	Right	Dorsal	117	2				78	58.14	51.8967	11.51	7.94
2	36	Right	Dorsal	108	2				79	62.71	54.45	11.36	8.27
2	37	Right	Dorsal	106	2				80	54.44	48.74	11.21	7.71
2	16	Left	Dorsal	195	4				111	55.2133	50.5133	12.45	9.39
2	17	Left	Dorsal	218	4				94	55.1067	52.9967	12.83	11.12
2	18	Left	Dorsal	180	3				91	53.8633	50.8867	12.53	10.23
2	19	Left	Dorsal	286	4				116	60.05	58.66	13.73	13.37
2	20	Left	Dorsal	263	4				90	51.1267	46.24	14.55	12.22
2	21	Left	Dorsal	259	4				101	46.3267	45.8	11.99	11.4
2	22	Left	Dorsal	190	4				93	52.5933	49.01	12.44	10.52
2	23	Left	Dorsal	198	4				90	49.9	46.98	13.07	11.34
2	24	Left	Dorsal	269	4				92.5	51.3567	52.16	12.88	12.37
2	25	Left	Dorsal	260	4				90	51.7567	48.3833	15.03	13.57
2	26	Left	Dorsal	205	4				99	55.6133	52.0233	13.48	10.91
2	27	Left	Dorsal	255	4				101	53.2433	50.3533	13.98	11.86
2	28	Left	Dorsal	234	4				100	56.3867	54.65	14.98	14.06
2	29	Left	Dorsal	277	4				92.5	49.53	46.0667	13.62	12.3
2	30	Left	Dorsal	292	4				95	54.98	51.58	14.87	13.58
2	31	Left	Dorsal	238	4				96	54.08	53.13	13.42	11.53
2	32	Left	Dorsal	296	4				100	55.3467	54.2	12.86	12.71
2	33	Left	Dorsal	248	4				95	54.2567	48.21	12.44	8.91
2	34	Left	Dorsal	192	4				110	57.87	54.96	12.62	11.73
2	35	Left	Dorsal	264	4				98	51.0833	50.0933	13.46	12.81
2	36	Left	Dorsal	255	4				90	53.94	49.03	12.85	11.74
2	37	Left	Dorsal	253	4				91	48.47	47.8967	12.2	11.29
2	16	Right	Dorsal	195	4				101	58.6167	55.4033	13.35	11.54
2	17	Right	Dorsal	218	4				92	53.4333	50.2667	12.5	10.16
2	18	Right	Dorsal	180	3				93.5	54.92	53.9867	12.93	11.93
2	19	Right	Dorsal	286	4				109	54.11	52.01	12.85	11.88
2	20	Right	Dorsal	263	4				88	49.95	47.74	15.82	13.99
2	21	Right	Dorsal	259	4				111	55.6967	53.99	12.28	11.76
2	22	Right	Dorsal	190	4				91	53.7367	51.36	13.97	12.6
2	23	Right	Dorsal	198	4				59	52.61	48.71	13.88	12.04
2	24	Right	Dorsal	269	4				90	54.8733	55.29	13.16	13
2	25	Right	Dorsal	260	4				90	49.9333	48.1633	14.72	13.81
2	26	Right	Dorsal	205	4				96	55.6	53.0033	14.61	12.79
2	27	Right	Dorsal	255	4				94.5	56.6267	52.93	14.16	12.42
2	28	Right	Dorsal	234	4				98	49.33	47.8567	12.82	11.21
2	29	Right	Dorsal	277	4				92.5	52.2767	49.8267	15.32	14.54
2	30	Right	Dorsal	292	4				92	54.1733	49.1467	13.07	10.92
2	31	Right	Dorsal	238	4				96.5	55.77	53.59	13.43	12.15
2	32	Right	Dorsal	296	4				96.5	53.3133	52.49	13.55	12.62
2	33	Right	Dorsal	248	4				89	55.7667	50.8533	13.07	11.04
2	34	Right	Dorsal	192	4				98	53.65	50.6133	11.62	9.98
2	35	Right	Dorsal	264	4				98	50.56	50.42	12.41	11.68
2	36	Right	Dorsal	255	4				93	54.2633	50.9533	13.34	11.27
2	37	Right	Dorsal	253	4				89	51.0967	50.3933	12.99	11.77
3	38	Left	Dorsal	324	4				71.75
3	38	Left	Dorsal	352	4				69.49					0.219643	-0.0121429
3	38	Left	Dorsal	378	5				74.06					0.225185	-0.00592593
3	38	Left	Dorsal	406	5				76.26					0.282439	-0.00463415
3	38	Left	Dorsal	429	5				74.54					0.263333	-0.00485714
3	38	Left	Dorsal	456	5				74.19					0.270152	-0.00265152
3	38	Left	Dorsal	484	5				74.9					0.282813
3	38	Left	Dorsal	503	5				75.38					0.288045
3	39	Left	Dorsal	253	4				65.97
3	39	Left	Dorsal	282	4				67.31					0.17931	-0.00344828
3	39	Left	Dorsal	309	4				65.7					0.188214	0
3	39	Left	Dorsal	382	5				72.04					0.19186	-0.00263566
3	39	Left	Dorsal	394	5				72.08					0.253901
3	40	Left	Dorsal	266	4				64.87
3	40	Left	Dorsal	295	4				68.63					0.30931	-0.00103448
3	40	Left	Dorsal	322	4				68.81					0.219821	-0.00660714
3	40	Left	Dorsal	364	4				72.44					0.265918	-0.00142857
3	40	Left	Dorsal	407	5				73.77					0.238794	-0.00886525
3	40	Left	Dorsal	450	5				73.35					0.270163
3	41	Left	Dorsal	269	4				72.96
3	41	Left	Dorsal	316	4				74.27					0.157234	-0.00617021
3	41	Left	Dorsal	353	4				75.77					0.158214	-0.00357143
3	41	Left	Dorsal	409	5				81.5					0.275143	-0.00435714
3	41	Left	Dorsal	430	5				85.32					0.290621
3	42	Left	Dorsal	292	4				71.03
3	42	Left	Dorsal	320	4				69.2					0.181429	-0.0171429
3	42	Left	Dorsal	346	4				78.18					0.276111	-0.0138889
3	42	Left	Dorsal	374	5				75.87					0.229146	0.0120732
3	42	Left	Dorsal	424	5				74.83					0.225909	-0.00462121
3	42	Left	Dorsal	453	5				74.25					0.249068
3	43	Left	Dorsal	260	4				70.41
3	43	Left	Dorsal	289	4				73.86					0.244483	-0.0062069
3	43	Left	Dorsal	316	4				74.83					0.29875	-0.00303571
3	43	Left	Dorsal	358	4				77.99					0.240918	-0.00306122
3	43	Left	Dorsal	401	5				77.98					0.301418
3	44	Left	Dorsal	307	4				77.88
3	44	Left	Dorsal	333	4				76.89					0.385	-0.01
3	44	Left	Dorsal	361	4				76.9					0.296852	-0.000555556
3	44	Left	Dorsal	384	5				77.77					0.285195	-0.00337662
3	44	Left	Dorsal	411	5				78.45					0.2975	-0.000865385
3	44	Left	Dorsal	440	5				81.45					0.307444
3	45	Left	Dorsal	287	4				77.38
3	45	Left	Dorsal	314	4				77.39					0.205556	-0.05
3	45	Left	Dorsal	356	4				78.11					0.14058	0.00217391
3	45	Left	Dorsal	399	5				81.8					0.249821	-0.00607143
3	45	Left	Dorsal	442	5				85.05					0.290903
3	46	Left	Dorsal	318	4				66.35
3	46	Left	Dorsal	347	4				67.84					0.234828	-0.0224138
3	46	Left	Dorsal	374	5				68.49					0.245536	-0.00642857
3	46	Left	Dorsal	416	5				72.62					0.233163	-0.00336735
3	46	Left	Dorsal	459	5				72.33					0.261702
3	47	Left	Dorsal	261	4				62.19
3	47	Left	Dorsal	317	4				71.08					0.205	-0.00482143
3	47	Left	Dorsal	359	4				73.65					0.224592	-0.00234694
3	47	Left	Dorsal	402	5				77.98					0.271702	-0.00177305
3	48	Left	Dorsal	270	4				71.33
3	48	Left	Dorsal	326	4				68.88					0.115714	-0.0371429
3	48	Left	Dorsal	368	5				74.87					0.183163	0.00244898
3	48	Left	Dorsal	411	5				78.82					0.219149	-0.00397163
3	48	Left	Dorsal	454	5				79.74					0.256793
3	49	Left	Dorsal	317	4				71.62
3	49	Left	Dorsal	345	4				74.65					0.463571	-0.00107143
3	49	Left	Dorsal	371	5				78.64					0.323889	-0.00111111
3	49	Left	Dorsal	399	5				73.41					0.223293	-0.00487805
3	49	Left	Dorsal	422	5				78.53					0.272667	-0.00209524
3	49	Left	Dorsal	449	5				79.32					0.265682	-0.00318182
3	49	Left	Dorsal	478	5				79.12					0.234969	-0.000372671
3	49	Left	Dorsal	496	5				79.48					0.273128
4	50	Left	Dorsal	52	2											61.91	1
4	50	Left	Lateral	52	2											32.2	1
4	50	Left	Medial	52	2											67.8	1
4	50	Left	Dorsal	80	2									0.351786	-0.0832	52.59	1
4	50	Left	Lateral	80	2									0.432857	-0.0704	31.6	1
4	50	Left	Medial	80	2									0.237857	-0.0116	68.4	1
4	50	Left	Dorsal	115	2									0.659143	-0.00942857	67.91	1
4	50	Left	Lateral	115	2									0.711429	0.0105714	33.14	1
4	50	Left	Medial	115	2									0.790571	-0.121143	66.86	1
4	50	Left	Dorsal	143	3									0.475714	-0.0903448	48.82	1
4	50	Left	Lateral	143	3									0.436786	-0.00310345	28.51	1
4	50	Left	Medial	143	3									0.398214	-0.0424138	71.49	1
4	51	Left	Dorsal	25	2											58.48	1
4	51	Left	Lateral	25	2											52.47	1
4	51	Left	Medial	25	2											47.53	1
4	51	Left	Dorsal	48	2									0.415217		46.16	1
4	51	Left	Lateral	48	2									0.516957		24.5	1
4	51	Left	Medial	48	2									0.137826		75.5	1
4	51	Left	Dorsal	76	2									0.460357	-0.137857	51.77	1
4	51	Left	Lateral	76	2									0.268929	-0.0764286	42.57	1
4	51	Left	Medial	76	2									0.499643	-0.0692857	57.43	1
4	51	Left	Dorsal	111	2									0.288	0.000285714	55.6	1
4	51	Left	Lateral	111	2									0.482857	-0.0645714	57.81	1
4	51	Left	Medial	111	2									0.534571	-0.0957143	42.19	1
4	51	Left	Dorsal	139	3										0.0413793	47.78	1
4	51	Left	Lateral	139	3										-0.0255172	50.22	1
4	51	Left	Medial	139	3										0.0634483	49.78	1
4	52	Left	Dorsal	21	2											82.1	1
4	52	Left	Lateral	21	2											48.63	1
4	52	Left	Medial	21	2											51.37	1
4	52	Left	Dorsal	54	2									0.307879		60.97	1
4	52	Left	Lateral	54	2									0.294848		23.83	1
4	52	Left	Medial	54	2									0.318788		76.17	1
4	52	Left	Dorsal	82	2									0.457143	-0.0671186	52.23	1
4	52	Left	Lateral	82	2									0.431429	-0.0308475	44.32	1
4	52	Left	Medial	82	2									0.515714	-0.039661	55.68	1
4	52	Left	Dorsal	112	2									0.375		71.57	1
4	52	Left	Lateral	112	2									0.587		24.75	1
4	52	Left	Medial	112	2									0.376333		75.25	1
4	52	Left	Dorsal	140	3											42.27	1
4	52	Left	Lateral	140	3											38.45	1
4	52	Left	Medial	140	3											61.55	1
4	53	Left	Dorsal	17	2											40.96	1
4	53	Left	Lateral	17	2											27.86	1
4	53	Left	Medial	17	2											72.14	1
4	53	Left	Dorsal	52	2									0.355429		62.2	1
4	53	Left	Lateral	52	2									0.389143		41.8	1
4	53	Left	Medial	52	2									0.152		58.2	1
4	53	Left	Dorsal	82	2									0.328333	-0.0463333	24.49	1
4	53	Left	Lateral	82	2									0.405	-0.039	32.74	1
4	53	Left	Medial	82	2									0.448667	-0.137333	67.26	1
4	53	Left	Dorsal	110	2									0.517143	-0.0210714	37.21	1
4	53	Left	Lateral	110	2									0.583929	-0.0135714	53.11	1
4	53	Left	Medial	110	2									0.724643	-0.0607143	46.89	1
4	53	Left	Dorsal	131	3											37.57	1
4	53	Left	Lateral	131	3											55.07	1
4	53	Left	Medial	131	3											44.93	1
4	54	Left	Dorsal	20	2											63.47	1
4	54	Left	Lateral	20	2											30.11	1
4	54	Left	Medial	20	2											69.89	1
4	54	Left	Dorsal	69	2									0.0997959		59.27	1
4	54	Left	Lateral	69	2									0.118776		23.58	1
4	54	Left	Medial	69	2									0.139184		76.42	1
4	54	Left	Dorsal	97	2									0.621071	-0.0664286	29.89	1
4	54	Left	Lateral	97	2									0.432143	-0.0025	37.9	1
4	54	Left	Medial	97	2									0.5375	-0.0821429	62.1	1
4	54	Left	Dorsal	127	3									0.210667		41.86	1
4	54	Left	Lateral	127	3									0.425		55.75	1
4	54	Left	Medial	127	3									0.157667		44.25	1
4	55	Left	Dorsal	24	2											50.86	1
4	55	Left	Lateral	24	2											43.39	1
4	55	Left	Medial	24	2											56.61	1
4	55	Left	Dorsal	47	2									0.361304		51.7	1
4	55	Left	Lateral	47	2									0.445652		36.84	1
4	55	Left	Medial	47	2									0.433913		63.16	1
4	55	Left	Dorsal	73	2									0.174231		31.92	1
4	55	Left	Lateral	73	2									0.187692		31.59	1
4	55	Left	Medial	73	2									0.156923		68.41	1
4	55	Left	Dorsal	101	2									0.475	-0.0453571	25.6	1
4	55	Left	Lateral	101	2									0.355714	-0.0525	37.9	1
4	55	Left	Medial	101	2									0.424286	-0.0128571	62.1	1
4	55	Left	Dorsal	131	3									0.299667		38.8	1
4	55	Left	Lateral	131	3									0.518333		36.08	1
4	55	Left	Medial	131	3									0.295		63.92	1
4	56	Left	Dorsal	46	2											31.45	1
4	56	Left	Lateral	46	2											25.23	1
4	56	Left	Medial	46	2											74.77	1
4	56	Left	Dorsal	74	2									0.288214	0.000357143	53.46	1
4	56	Left	Lateral	74	2									0.516429	-0.0721429	23.79	1
4	56	Left	Medial	74	2									0.229643	-0.0814286	76.21	1
4	56	Left	Dorsal	102	2									0.791429	-0.0428571	35.85	1
4	56	Left	Lateral	102	2									0.5675	-0.00107143	32.08	1
4	56	Left	Medial	102	2									0.666071	0.00571429	67.92	1
4	57	Left	Dorsal	19	2											13.1	1
4	57	Left	Lateral	19	2											42.53	1
4	57	Left	Medial	19	2											57.47	1
4	57	Left	Dorsal	47	2									0.305714		84.23	1
4	57	Left	Lateral	47	2									0.2025		36.53	1
4	57	Left	Medial	47	2									0.0625		63.47	1
4	57	Left	Dorsal	75	2									0.218929	-0.0667857	58.9	1
4	57	Left	Lateral	75	2									0.328214	-0.0471429	58.05	1
4	57	Left	Medial	75	2									0.373214	-0.0857143	41.95	1
4	57	Left	Dorsal	105	2									0.763333	-0.00466667	56.01	1
4	57	Left	Lateral	105	2									0.772	-0.0386667	31.2	1
4	57	Left	Medial	105	2									0.835	-0.0346667	68.8	1
4	58	Left	Dorsal	25	2											57.91	1
4	58	Left	Lateral	25	2											35.28	1
4	58	Left	Medial	25	2											64.72	1
4	58	Left	Dorsal	53	2									0.1225	-0.0532143	50.49	1
4	58	Left	Lateral	53	2									0.191786	-0.0517857	30.12	1
4	58	Left	Medial	53	2									0.165	-0.0371429	69.88	1
4	58	Left	Dorsal	81	2									0.458571	-0.00892857	38.78	1
4	58	Left	Lateral	81	2									0.605357	-0.00464286	48.77	1
4	58	Left	Medial	81	2									0.521071	-0.0228571	51.23	1
4	58	Left	Dorsal	122	2									0.497073		49.53	1
4	58	Left	Lateral	122	2									0.434146		42.09	1
4	58	Left	Medial	122	2									0.39122		57.91	1
4	59	Left	Dorsal	35	2											44.55	1
4	59	Left	Lateral	35	2											55.05	1
4	59	Left	Medial	35	2											44.95	1
4	59	Left	Dorsal	63	2									0.406786	-0.00107143	43.39	1
4	59	Left	Lateral	63	2									0.587143	-0.0310714	43.88	1
4	59	Left	Medial	63	2									0.510357	-0.0257143	56.12	1
4	59	Left	Dorsal	98	2									0.480857		41.73	1
4	59	Left	Lateral	98	2									0.559429		43.05	1
4	59	Left	Medial	98	2									0.53		56.95	1
4	60	Left	Dorsal	28	2											44.19	1
4	60	Left	Lateral	28	2											35.86	1
4	60	Left	Medial	28	2											64.14	1
4	60	Left	Dorsal	61	2									0.345152		43.06	1
4	60	Left	Lateral	61	2									0.498182		45.2	1
4	60	Left	Medial	61	2									0.43303		54.8	1
4	60	Left	Dorsal	89	2									0.601071	-0.107143	26.86	1
4	60	Left	Lateral	89	2									0.699286	-0.0507143	42.37	1
4	60	Left	Medial	89	2									0.6625	-0.147143	57.63	1
4	60	Left	Dorsal	126	3											24.31	1
4	60	Left	Lateral	126	3											39.24	1
4	60	Left	Medial	126	3											60.76	1
4	61	Left	Dorsal	45	2											65.39	1
4	61	Left	Lateral	45	2											34.88	1
4	61	Left	Medial	45	2											65.12	1
4	61	Left	Dorsal	75	2									0.317667	-0.0393333	52.7	1
4	61	Left	Lateral	75	2									0.466333	-0.0656667	47.06	1
4	61	Left	Medial	75	2									0.429667	-0.061	52.94	1
4	61	Left	Dorsal	103	2									0.532143	-0.00642857	36.65	1
4	61	Left	Lateral	103	2									0.668214	-0.0178571	31.62	1
4	61	Left	Medial	103	2									0.36	0.06	68.38	1
4	61	Left	Dorsal	131	3											60.4	1
4	61	Left	Lateral	131	3											45.39	1
4	61	Left	Medial	131	3											54.61	1
4	62	Left	Dorsal	40	2											57.04	1
4	62	Left	Lateral	40	2											31.11	1
4	62	Left	Medial	40	2											68.89	1
4	62	Left	Dorsal	70	2									0.448	-0.0516667	28.52	1
4	62	Left	Lateral	70	2									0.387333	-0.098	48.92	1
4	62	Left	Medial	70	2									0.310667	-0.0166667	51.08	1
4	62	Left	Dorsal	125	3									0.160909		49.3	1
4	62	Left	Lateral	125	3									0.239091		58.15	1
4	62	Left	Medial	125	3									0.244727		41.85	1
4	63	Left	Dorsal	34	2											74.72	1
4	63	Left	Lateral	34	2											30.9	1
4	63	Left	Medial	34	2											69.1	1
4	63	Left	Dorsal	62	2									0.291429	-0.04	59.67	1
4	63	Left	Lateral	62	2									0.2475	-0.0285714	45.37	1
4	63	Left	Medial	62	2									0.380714	-0.0735714	54.63	1
4	63	Left	Dorsal	90	2									0.415	-0.0307143	63.31	1
4	63	Left	Lateral	90	2									0.131786	-0.0307143	48.54	1
4	63	Left	Medial	90	2									0.0371429	-0.00607143	51.46	1
4	64	Left	Dorsal	13	2											47.02	1
4	64	Left	Lateral	13	2											38.74	1
4	64	Left	Medial	13	2											61.26	1
4	64	Left	Dorsal	69	2									0.221429		40.53	1
4	64	Left	Lateral	69	2									0.236964		39.56	1
4	64	Left	Medial	69	2									0.181964		60.44	1
4	64	Left	Dorsal	97	2									0.573929		31.92	1
4	64	Left	Lateral	97	2									0.639286		37.53	1
4	64	Left	Medial	97	2									0.639643		62.47	1
4	64	Left	Dorsal	132	3										-0.0265079	26.05	1
4	64	Left	Lateral	132	3										-0.0166667	29.33	1
4	64	Left	Medial	132	3										-0.0052381	70.67	1
4	65	Left	Dorsal	39	2												1
4	65	Left	Lateral	39	2												1
4	65	Left	Medial	39	2												1
4	65	Left	Dorsal	115	2										-0.0272368		1
4	65	Left	Lateral	115	2										-0.0492105		1
4	65	Left	Medial	115	2										-0.0323684		1
4	66	Left	Dorsal	14	2											48.4	1
4	66	Left	Lateral	14	2											22.42	1
4	66	Left	Medial	14	2											77.58	1
4	66	Left	Dorsal	37	2									0.622174		68.43	1
4	66	Left	Lateral	37	2									0.49		22.29	1
4	66	Left	Medial	37	2									0.224783		77.71	1
4	66	Left	Dorsal	65	2									0.577143		60.08	1
4	66	Left	Lateral	65	2									0.639286		19.74	1
4	66	Left	Medial	65	2									0.638929		80.26	1
4	66	Left	Dorsal	91	2									0.404615	0.00769231	25.92	1
4	66	Left	Lateral	91	2									0.699231	0.00807692	49.33	1
4	66	Left	Medial	91	2									0.508846	-0.00153846	50.67	1
4	66	Left	Dorsal	122	2										-0.0626667		1
4	66	Left	Lateral	122	2										-0.0186667		1
4	66	Left	Medial	122	2										0.0103333		1
4	67	Left	Dorsal	16	2											35.86	1
4	67	Left	Lateral	16	2											46.69	1
4	67	Left	Medial	16	2											53.31	1
4	67	Left	Dorsal	49	2									0.251818		37.44	1
4	67	Left	Lateral	49	2									0.310606		37.73	1
4	67	Left	Medial	49	2									0.132727		62.27	1
4	67	Left	Dorsal	77	2									0.817143	-0.0567857	59.79	1
4	67	Left	Lateral	77	2									0.777857	-0.025	49.87	1
4	67	Left	Medial	77	2									0.687857	-0.0489286	50.13	1
4	67	Left	Dorsal	105	2									0.516429	-0.0182143	56.35	1
4	67	Left	Lateral	105	2									0.576429	-0.0164286	35.35	1
4	67	Left	Medial	105	2									0.565357	-0.0403571	64.65	1
4	67	Left	Dorsal	135	3									0.277667	-0.0123333	40.62	1
4	67	Left	Lateral	135	3									0.500667	-0.127333	33.72	1
4	67	Left	Medial	135	3									0.383667	-0.0246667	66.28	1
4	68	Left	Dorsal	30	2											10.46	1
4	68	Left	Lateral	30	2											38.59	1
4	68	Left	Medial	30	2											61.41	1
4	68	Left	Dorsal	53	2									0.29913		19.22	1
4	68	Left	Lateral	53	2									0.189565		41.2	1
4	68	Left	Medial	53	2									0.219565		58.8	1
4	68	Left	Dorsal	86	2									0.35697		21.96	1
4	68	Left	Lateral	86	2									0.441212		26.74	1
4	68	Left	Medial	86	2									0.399091		73.26	1
4	68	Left	Dorsal	114	2									0.338214		47.26	1
4	68	Left	Lateral	114	2									0.552857		17.47	1
4	68	Left	Medial	114	2									0.574286		82.53	1
4	50	Right	Dorsal	52	2											51.94	1
4	50	Right	Lateral	52	2											47.73	1
4	50	Right	Medial	52	2											52.27	1
4	50	Right	Dorsal	80	2									0.389286	-0.1192	61.11	1
4	50	Right	Lateral	80	2									0.281071	0.0076	36.95	1
4	50	Right	Medial	80	2									0.3675	-0.1484	63.05	1
4	50	Right	Dorsal	115	2									0.602	-0.0562857	61.41	1
4	50	Right	Lateral	115	2									0.776	-0.0782857	35.36	1
4	50	Right	Medial	115	2									0.720571	-0.00542857	64.64	1
4	50	Right	Dorsal	143	3									0.447143	-0.114483	52.57	1
4	50	Right	Lateral	143	3									0.535357	-0.116897	31.87	1
4	50	Right	Medial	143	3									0.370714	-0.161724	68.13	1
4	51	Right	Dorsal	25	2											28.26	1
4	51	Right	Lateral	25	2											53.71	1
4	51	Right	Medial	25	2											46.29	1
4	51	Right	Dorsal	48	2									0.315217		64.24	1
4	51	Right	Lateral	48	2									0.54		34.18	1
4	51	Right	Medial	48	2									0.158696		65.82	1
4	51	Right	Dorsal	76	2									0.478571	-0.108571	68.02	1
4	51	Right	Lateral	76	2									0.451786	-0.0825	38.11	1
4	51	Right	Medial	76	2									0.523929	-0.0671429	61.89	1
4	51	Right	Dorsal	111	2									0.336857	-0.006	81.43	1
4	51	Right	Lateral	111	2									0.329429	-0.0771429	35.25	1
4	51	Right	Medial	111	2									0.437714	-0.128286	64.75	1
4	51	Right	Dorsal	139	3										-0.00172414	79.5	1
4	51	Right	Lateral	139	3										-0.0665517	16.29	1
4	51	Right	Medial	139	3										-0.00827586	83.71	1
4	52	Right	Dorsal	21	2											91.36	1
4	52	Right	Lateral	21	2											35.65	1
4	52	Right	Medial	21	2											64.35	1
4	52	Right	Dorsal	54	2									0.300909		78.95	1
4	52	Right	Lateral	54	2									0.280606		41.2	1
4	52	Right	Medial	54	2									0.201515		58.8	1
4	52	Right	Dorsal	82	2									0.395	-0.0040678	77.18	1
4	52	Right	Lateral	82	2									0.500714	-0.0122034	14.65	1
4	52	Right	Medial	82	2									0.295357	-0.0272881	85.35	1
4	52	Right	Dorsal	112	2									0.51		79.58	1
4	52	Right	Lateral	112	2									0.540667		40.39	1
4	52	Right	Medial	112	2									0.658		59.61	1
4	52	Right	Dorsal	140	3											65.18	1
4	52	Right	Lateral	140	3											16.71	1
4	52	Right	Medial	140	3											83.29	1
4	53	Right	Dorsal	17	2											47.51	1
4	53	Right	Lateral	17	2											56.99	1
4	53	Right	Medial	17	2											43.01	1
4	53	Right	Dorsal	52	2									0.361429		70.09	1
4	53	Right	Lateral	52	2									0.352286		49.7	1
4	53	Right	Medial	52	2									0.407429		50.3	1
4	53	Right	Dorsal	82	2									0.234667	-0.0613333	69.52	1
4	53	Right	Lateral	82	2									0.347333	-0.0233333	9.12	1
4	53	Right	Medial	82	2									0.248667	-0.00233333	90.88	1
4	53	Right	Dorsal	110	2									0.496071	-0.00285714	60.21	1
4	53	Right	Lateral	110	2									0.704286	-0.0482143	44.45	1
4	53	Right	Medial	110	2									0.463929	-0.0560714	55.55	1
4	53	Right	Dorsal	131	3											64.67	1
4	53	Right	Lateral	131	3											29.86	1
4	53	Right	Medial	131	3											70.14	1
4	54	Right	Dorsal	20	2											70.29	1
4	54	Right	Lateral	20	2											22.57	1
4	54	Right	Medial	20	2											77.43	1
4	54	Right	Dorsal	69	2									0.200408		48.32	1
4	54	Right	Lateral	69	2									0.219796		45.21	1
4	54	Right	Medial	69	2									0.245918		54.79	1
4	54	Right	Dorsal	97	2									0.412143	-0.0253571	41.45	1
4	54	Right	Lateral	97	2									0.539643	-0.0339286	25.75	1
4	54	Right	Medial	97	2									0.38	-0.0707143	74.25	1
4	54	Right	Dorsal	127	3									0.222667		75.02	1
4	54	Right	Lateral	127	3									0.146333		23.34	1
4	54	Right	Medial	127	3									0.127667		76.66	1
4	55	Right	Dorsal	24	2											80.47	1
4	55	Right	Lateral	24	2											5.3	1
4	55	Right	Medial	24	2											94.7	1
4	55	Right	Dorsal	47	2									0.446957		61.34	1
4	55	Right	Lateral	47	2									0.363478		28.85	1
4	55	Right	Medial	47	2									0.424348		71.15	1
4	55	Right	Dorsal	73	2									0.0123077		72.33	1
4	55	Right	Lateral	73	2									0.214231		16.34	1
4	55	Right	Medial	73	2									0.110769		83.66	1
4	55	Right	Dorsal	101	2									0.533214	-0.0121429	77.01	1
4	55	Right	Lateral	101	2									0.2875	-0.03	21.33	1
4	55	Right	Medial	101	2									0.437143	-0.0985714	78.67	1
4	55	Right	Dorsal	131	3									0.306333		66.52	1
4	55	Right	Lateral	131	3									0.446667		52.81	1
4	55	Right	Medial	131	3									0.427667		47.19	1
4	56	Right	Dorsal	46	2											55.62	1
4	56	Right	Lateral	46	2											27.08	1
4	56	Right	Medial	46	2											72.92	1
4	56	Right	Dorsal	74	2									0.618929	-0.0328571	78.6	1
4	56	Right	Lateral	74	2									0.263214	-0.0410714	33.07	1
4	56	Right	Medial	74	2									0.275357	-0.0178571	66.93	1
4	56	Right	Dorsal	102	2									0.398214	-0.0328571	66.7	1
4	56	Right	Lateral	102	2									0.638929	0.00714286	10.58	1
4	56	Right	Medial	102	2									0.610357	-0.0357143	89.42	1
4	57	Right	Dorsal	19	2											8.24	1
4	57	Right	Lateral	19	2											33.58	1
4	57	Right	Medial	19	2											66.42	1
4	57	Right	Dorsal	47	2									0.291786		83.53	1
4	57	Right	Lateral	47	2									0.323571		49.67	1
4	57	Right	Medial	47	2									0.240714		50.33	1
4	57	Right	Dorsal	75	2									0.345357	-0.0807143	72.12	1
4	57	Right	Lateral	75	2									0.363571	-0.0910714	40.16	1
4	57	Right	Medial	75	2									0.307857	-0.0389286	59.84	1
4	57	Right	Dorsal	105	2									0.590333	-0.00466667	64.63	1
4	57	Right	Lateral	105	2									0.693667	-0.0116667	41.56	1
4	57	Right	Medial	105	2									0.817667	-0.0193333	58.44	1
4	58	Right	Dorsal	25	2											85.74	1
4	58	Right	Lateral	25	2											56.44	1
4	58	Right	Medial	25	2											43.56	1
4	58	Right	Dorsal	53	2									0.292143	-0.0464286	74.26	1
4	58	Right	Lateral	53	2									0.268571	-0.0425	25.48	1
4	58	Right	Medial	53	2									0.259643	-0.0510714	74.52	1
4	58	Right	Dorsal	81	2									0.521071	-0.0507143	73.84	1
4	58	Right	Lateral	81	2									0.564643	0.00821429	50.72	1
4	58	Right	Medial	81	2									0.439643	-0.0110714	49.28	1
4	58	Right	Dorsal	122	2									0.405366		65.39	1
4	58	Right	Lateral	122	2									0.457317		29.05	1
4	58	Right	Medial	122	2									0.435366		70.95	1
4	59	Right	Dorsal	35	2											53.55	1
4	59	Right	Lateral	35	2											56.97	1
4	59	Right	Medial	35	2											43.03	1
4	59	Right	Dorsal	63	2									0.5425	-0.0314286	68.19	1
4	59	Right	Lateral	63	2									0.641071	0.00357143	44.82	1
4	59	Right	Medial	63	2									0.470714	-0.0710714	55.18	1
4	59	Right	Dorsal	98	2									0.479143		72.59	1
4	59	Right	Lateral	98	2									0.446		30.23	1
4	59	Right	Medial	98	2									0.440571		69.77	1
4	60	Right	Dorsal	28	2											39.12	1
4	60	Right	Lateral	28	2											32.99	1
4	60	Right	Medial	28	2											67.01	1
4	60	Right	Dorsal	61	2									0.460303		66.64	1
4	60	Right	Lateral	61	2									0.543939		27.64	1
4	60	Right	Medial	61	2									0.399394		72.36	1
4	60	Right	Dorsal	89	2									0.598929	-0.0760714	71.11	1
4	60	Right	Lateral	89	2									0.5575	-0.055	0.62	1
4	60	Right	Medial	89	2									0.550714	-0.0314286	99.38	1
4	60	Right	Dorsal	126	3											57.57	1
4	60	Right	Lateral	126	3											28.58	1
4	60	Right	Medial	126	3											71.42	1
4	61	Right	Dorsal	45	2											69.28	1
4	61	Right	Lateral	45	2											56.25	1
4	61	Right	Medial	45	2											43.75	1
4	61	Right	Dorsal	75	2									0.421667	-0.008	70.56	1
4	61	Right	Lateral	75	2									0.489	-0.0243333	21.54	1
4	61	Right	Medial	75	2									0.446667	-0.0183333	78.46	1
4	61	Right	Dorsal	103	2									0.411786	-0.0160714	62.62	1
4	61	Right	Lateral	103	2									0.547143	-0.0342857	28.64	1
4	61	Right	Medial	103	2									0.421071	-0.00892857	71.36	1
4	61	Right	Dorsal	131	3											72.18	1
4	61	Right	Lateral	131	3											48.99	1
4	61	Right	Medial	131	3											51.01	1
4	62	Right	Dorsal	40	2											31.18	1
4	62	Right	Lateral	40	2											47.66	1
4	62	Right	Medial	40	2											52.34	1
4	62	Right	Dorsal	70	2									0.255	-0.0183333	67.85	1
4	62	Right	Lateral	70	2									0.411	-0.0586667	10.71	1
4	62	Right	Medial	70	2									0.375333	-0.003	89.29	1
4	62	Right	Dorsal	125	3									0.218909		63.08	1
4	62	Right	Lateral	125	3									0.207636		53.53	1
4	62	Right	Medial	125	3									0.190182		46.47	1
4	63	Right	Dorsal	34	2											65.04	1
4	63	Right	Lateral	34	2											56	1
4	63	Right	Medial	34	2											44	1
4	63	Right	Dorsal	62	2									0.366786	-0.0528571	76.24	1
4	63	Right	Lateral	62	2									0.0135332	-0.0485714	37.32	1
4	63	Right	Medial	62	2									0.1925	-0.0264286	62.68	1
4	63	Right	Dorsal	90	2									0.0803571	-0.0328571	79.12	1
4	63	Right	Lateral	90	2									-0.00875638	-0.0121429	33.64	1
4	63	Right	Medial	90	2									0.102857	-0.0625	66.36	1
4	64	Right	Dorsal	13	2											60.15	1
4	64	Right	Lateral	13	2											16.94	1
4	64	Right	Medial	13	2											83.06	1
4	64	Right	Dorsal	69	2									0.214107		47.39	1
4	64	Right	Lateral	69	2									0.236071		19.56	1
4	64	Right	Medial	69	2									0.210893		80.44	1
4	64	Right	Dorsal	97	2									0.606429		73.47	1
4	64	Right	Lateral	97	2									0.682143		6.96	1
4	64	Right	Medial	97	2									0.571786		93.04	1
4	64	Right	Dorsal	132	3										-0.0342857	50.26	1
4	64	Right	Lateral	132	3										-0.0171429	19.99	1
4	64	Right	Medial	132	3										-0.00809524	80.01	1
4	65	Right	Dorsal	39	2												1
4	65	Right	Lateral	39	2												1
4	65	Right	Medial	39	2												1
4	65	Right	Dorsal	115	2										-0.0396053		1
4	65	Right	Lateral	115	2										-0.0518421		1
4	65	Right	Medial	115	2										-0.0322368		1
4	66	Right	Dorsal	14	2											77.66	1
4	66	Right	Lateral	14	2											25.32	1
4	66	Right	Medial	14	2											74.68	1
4	66	Right	Dorsal	37	2									0.43913		50.01	1
4	66	Right	Lateral	37	2									0.568696		39.67	1
4	66	Right	Medial	37	2									0.516087		60.33	1
4	66	Right	Dorsal	65	2									0.6025		56.5	1
4	66	Right	Lateral	65	2									0.687143		40.36	1
4	66	Right	Medial	65	2									0.567857		59.64	1
4	66	Right	Dorsal	91	2									0.704615	-0.0284615	78.15	1
4	66	Right	Lateral	91	2									0.734231	-0.0284615	20.9	1
4	66	Right	Medial	91	2									0.730769	-0.005	79.1	1
4	66	Right	Dorsal	122	2										-0.0153333		1
4	66	Right	Lateral	122	2										-0.0343333		1
4	66	Right	Medial	122	2										0.019		1
4	67	Right	Dorsal	16	2											70.93	1
4	67	Right	Lateral	16	2											12.73	1
4	67	Right	Medial	16	2											87.27	1
4	67	Right	Dorsal	49	2									0.311515		68.49	1
4	67	Right	Lateral	49	2									0.253333		0.9	1
4	67	Right	Medial	49	2									0.295758		99.1	1
4	67	Right	Dorsal	77	2									0.664643	-0.0382143	55.76	1
4	67	Right	Lateral	77	2									0.5575	-0.0346429	69.7	1
4	67	Right	Medial	77	2									0.730357	-0.0689286	30.3	1
4	67	Right	Dorsal	105	2									0.713929	0.0139286	66.04	1
4	67	Right	Lateral	105	2									0.8175	-0.0557143	44.11	1
4	67	Right	Medial	105	2									0.444286	-0.0125	55.89	1
4	67	Right	Dorsal	135	3									0.428333	-0.0613333	50.46	1
4	67	Right	Lateral	135	3									0.596	-0.023	30.58	1
4	67	Right	Medial	135	3									0.441667	-0.035	69.42	1
4	68	Right	Dorsal	30	2											25.14	1
4	68	Right	Lateral	30	2											38.09	1
4	68	Right	Medial	30	2											61.91	1
4	68	Right	Dorsal	53	2									0.312174		41.77	1
4	68	Right	Lateral	53	2									0.497826		16.25	1
4	68	Right	Medial	53	2									0.412609		83.75	1
4	68	Right	Dorsal	86	2									0.240303		53.33	1
4	68	Right	Lateral	86	2									0.449394		23.8	1
4	68	Right	Medial	86	2									0.179697		76.2	1
4	68	Right	Dorsal	114	2									0.535714		56.54	1
4	68	Right	Lateral	114	2									0.336071		36.12	1
4	68	Right	Medial	114	2									0.727143		63.88	1
4	69	Left	Dorsal	77	2											80.18	2
4	69	Left	Lateral	77	2											47.11	2
4	69	Left	Medial	77	2											52.89	2
4	69	Left	Dorsal	112	2									0.281143	0.00171429	55.79	2
4	69	Left	Lateral	112	2									0.530286	-0.0168571	33.99	2
4	69	Left	Medial	112	2									0.414	-0.0288571	66.01	2
4	70	Left	Dorsal	43	2											73.32	2
4	70	Left	Lateral	43	2											47.01	2
4	70	Left	Medial	43	2											52.99	2
4	70	Left	Dorsal	71	2									0.3625	-0.0475758	64.35	2
4	70	Left	Lateral	71	2									0.263929	-0.070303	49.45	2
4	70	Left	Medial	71	2									0.298214	-0.0412121	50.55	2
4	70	Left	Dorsal	101	2									0.404333	0.0136	70.71	2
4	70	Left	Lateral	101	2									0.412	-0.0024	47.94	2
4	70	Left	Medial	101	2									0.528667	-0.0068	52.06	2
4	70	Left	Dorsal	122	2									0.367619	-0.0173077	52.59	2
4	70	Left	Lateral	122	2									0.571429	-0.0403846	37.74	2
4	70	Left	Medial	122	2									0.680476		62.26	2
4	71	Left	Dorsal	49	2											85.37	2
4	71	Left	Lateral	49	2											32.91	2
4	71	Left	Medial	49	2											67.09	2
4	71	Left	Dorsal	77	2									0.305		75.41	2
4	71	Left	Lateral	77	2									0.468571		37.66	2
4	71	Left	Medial	77	2									0.298929		62.34	2
4	71	Left	Dorsal	105	2									0.573929		77.06	2
4	71	Left	Lateral	105	2									0.628929		37.77	2
4	71	Left	Medial	105	2									0.543929		62.23	2
4	71	Left	Dorsal	133	3									0.27		44.03	2
4	71	Left	Lateral	133	3									0.269286		41.18	2
4	71	Left	Medial	133	3									0.519643		58.82	2
4	72	Left	Dorsal	41	2											67.64	2
4	72	Left	Lateral	41	2											29.95	2
4	72	Left	Medial	41	2											70.05	2
4	72	Left	Dorsal	62	2									0.307143	-0.0509524	87.51	2
4	72	Left	Lateral	62	2									0.520476	-0.0447619	47.63	2
4	72	Left	Medial	62	2									0.396667	-0.0790476	52.37	2
4	72	Left	Dorsal	83	2									0.492857	-0.0309524	84.82	2
4	72	Left	Lateral	83	2									0.258095		45.06	2
4	72	Left	Medial	83	2									0.589048		54.94	2
4	72	Left	Dorsal	111	2									0.266786	-0.00857143	40.58	2
4	72	Left	Lateral	111	2									0.632143		49.14	2
4	72	Left	Medial	111	2									0.382857		50.86	2
4	73	Left	Dorsal	77	2											79.24	2
4	73	Left	Lateral	77	2											38.27	2
4	73	Left	Medial	77	2											61.73	2
4	73	Left	Dorsal	112	2									0.450571	-0.0128571	98.88	2
4	73	Left	Lateral	112	2									0.364571	-0.0614286	41.56	2
4	73	Left	Medial	112	2									0.523714	-0.00285714	58.44	2
4	73	Left	Dorsal	133	3									0.249048	-0.0533333	49.75	2
4	73	Left	Lateral	133	3									0.469524	-0.0142857	36.47	2
4	73	Left	Medial	133	3									0.254762	-0.057619	63.53	2
4	74	Left	Dorsal	47	2											53.46	2
4	74	Left	Lateral	47	2											45.89	2
4	74	Left	Medial	47	2											54.11	2
4	74	Left	Dorsal	75	2									0.413214	-0.0132143	61.19	2
4	74	Left	Lateral	75	2									0.517143	-0.0464286	29.77	2
4	74	Left	Medial	75	2									0.529643	-0.0314286	70.23	2
4	74	Left	Dorsal	96	2									0.396667	-0.00571429	65.98	2
4	74	Left	Lateral	96	2									0.759048	-0.0304762	38.53	2
4	74	Left	Medial	96	2									0.569524	-0.0752381	61.47	2
4	74	Left	Dorsal	131	3									0.431714	-0.0394286	60.95	2
4	74	Left	Lateral	131	3									0.408857		20.64	2
4	74	Left	Medial	131	3									0.409714		79.36	2
4	75	Left	Dorsal	57	2											79.5	2
4	75	Left	Lateral	57	2											43.88	2
4	75	Left	Medial	57	2											56.12	2
4	75	Left	Dorsal	77	2									0.3925		29.97	2
4	75	Left	Lateral	77	2									0.5385		40.04	2
4	75	Left	Medial	77	2									0.264		59.96	2
4	76	Left	Dorsal	44	2											52.3	2
4	76	Left	Lateral	44	2											66.82	2
4	76	Left	Medial	44	2											33.18	2
4	76	Left	Dorsal	86	2									0.325714		85.21	2
4	76	Left	Lateral	86	2									0.380476		34.02	2
4	76	Left	Medial	86	2									0.460952		65.98	2
4	76	Left	Dorsal	114	2										-0.0261905	78.82	2
4	76	Left	Lateral	114	2										-0.037381	47.15	2
4	76	Left	Medial	114	2										-0.0183333	52.85	2
4	77	Left	Dorsal	47	2											93.3	2
4	77	Left	Lateral	47	2											59.69	2
4	77	Left	Medial	47	2											40.31	2
4	77	Left	Dorsal	69	2									0.308182	-0.0136364	90.03	2
4	77	Left	Lateral	69	2									0.499091	-0.0390909	53.22	2
4	77	Left	Medial	69	2									0.600455	-0.0481818	46.78	2
4	77	Left	Dorsal	88	2									0.461053	0.001	61.08	2
4	77	Left	Lateral	88	2									0.641579	-0.0235	52.3	2
4	77	Left	Medial	88	2									0.437895	0.001	47.7	2
4	77	Left	Dorsal	111	2									0.452174	-0.0522727	47.74	2
4	77	Left	Lateral	111	2									0.523913		31.96	2
4	77	Left	Medial	111	2									0.589565		68.04	2
4	69	Right	Dorsal	77	2											86.37	2
4	69	Right	Lateral	77	2											48.95	2
4	69	Right	Medial	77	2											51.05	2
4	69	Right	Dorsal	112	2									0.341429	-0.000857143	61.99	2
4	69	Right	Lateral	112	2									0.524857	0.0105714	46.94	2
4	69	Right	Medial	112	2									0.469429	-0.104857	53.06	2
4	70	Right	Dorsal	43	2											64.92	2
4	70	Right	Lateral	43	2											41.7	2
4	70	Right	Medial	43	2											58.3	2
4	70	Right	Dorsal	71	2									0.510357	-0.0445455	64	2
4	70	Right	Lateral	71	2									0.525714	-0.0272727	58.75	2
4	70	Right	Medial	71	2									0.379643	-0.00363636	41.25	2
4	70	Right	Dorsal	101	2									0.268667	0.0144	75.9	2
4	70	Right	Lateral	101	2									0.416667	0.0064	49.91	2
4	70	Right	Medial	101	2									0.445	-0.0164	50.09	2
4	70	Right	Dorsal	122	2									0.352857	-0.0203846	79.51	2
4	70	Right	Lateral	122	2									0.519048		18.85	2
4	70	Right	Medial	122	2									0.45381		81.15	2
4	71	Right	Dorsal	49	2											93.07	2
4	71	Right	Lateral	49	2											43.34	2
4	71	Right	Medial	49	2											56.66	2
4	71	Right	Dorsal	77	2									0.495714		59.71	2
4	71	Right	Lateral	77	2									0.564643		34.48	2
4	71	Right	Medial	77	2									0.679286		65.52	2
4	71	Right	Dorsal	105	2									0.301786		77.17	2
4	71	Right	Lateral	105	2									0.470357		50.65	2
4	71	Right	Medial	105	2									0.416786		49.35	2
4	71	Right	Dorsal	133	3									0.357143		66.11	2
4	71	Right	Lateral	133	3									0.221071		56.38	2
4	71	Right	Medial	133	3									0.314643		43.62	2
4	72	Right	Dorsal	41	2											78.23	2
4	72	Right	Lateral	41	2											70.55	2
4	72	Right	Medial	41	2											29.45	2
4	72	Right	Dorsal	62	2									0.192381	-0.122381	81.89	2
4	72	Right	Lateral	62	2									0.587143	-0.04	52.37	2
4	72	Right	Medial	62	2									0.341429	-0.0047619	47.63	2
4	72	Right	Dorsal	83	2									0.561905	-0.0133333	98.29	2
4	72	Right	Lateral	83	2									0.362381		54.74	2
4	72	Right	Medial	83	2									0.359524		45.26	2
4	72	Right	Dorsal	111	2									0.353929	-0.0075	64.36	2
4	72	Right	Lateral	111	2									0.5425		50.56	2
4	72	Right	Medial	111	2									0.699643		49.44	2
4	73	Right	Dorsal	77	2											93.95	2
4	73	Right	Lateral	77	2											62.58	2
4	73	Right	Medial	77	2											37.42	2
4	73	Right	Dorsal	112	2									0.302571	-0.0508571	95.68	2
4	73	Right	Lateral	112	2									0.471429	-0.0351429	41.65	2
4	73	Right	Medial	112	2									0.404286	-0.0134286	58.35	2
4	73	Right	Dorsal	133	3									0.423333	0.0109524	83.22	2
4	73	Right	Lateral	133	3									0.37619	-0.00190476	29.49	2
4	73	Right	Medial	133	3									0.362857	-0.0461905	70.51	2
4	74	Right	Dorsal	47	2											87.49	2
4	74	Right	Lateral	47	2											4.81	2
4	74	Right	Medial	47	2											95.19	2
4	74	Right	Dorsal	75	2									0.354643	-0.00607143	80.75	2
4	74	Right	Lateral	75	2									0.595714	-0.0521429	40.88	2
4	74	Right	Medial	75	2									0.506071	-0.0471429	59.12	2
4	74	Right	Dorsal	96	2									0.604762	-0.0314286	75.5	2
4	74	Right	Lateral	96	2									0.430952	-0.0242857	6.78	2
4	74	Right	Medial	96	2									0.677143	-0.0047619	93.22	2
4	74	Right	Dorsal	131	3									0.299429		85.82	2
4	74	Right	Lateral	131	3									0.450857		37.29	2
4	74	Right	Medial	131	3									0.288286		62.71	2
4	75	Right	Dorsal	57	2											81.57	2
4	75	Right	Lateral	57	2											36.33	2
4	75	Right	Medial	57	2											63.67	2
4	75	Right	Dorsal	77	2									0.4075		38.35	2
4	75	Right	Lateral	77	2									0.019575		41.26	2
4	75	Right	Medial	77	2									0.3955		58.74	2
4	76	Right	Dorsal	44	2											86.94	2
4	76	Right	Lateral	44	2											23.83	2
4	76	Right	Medial	44	2											76.17	2
4	76	Right	Dorsal	86	2									0.444048		83.99	2
4	76	Right	Lateral	86	2									0.47		34.38	2
4	76	Right	Medial	86	2									0.411905		65.62	2
4	76	Right	Dorsal	114	2										-0.0414286	76.49	2
4	76	Right	Lateral	114	2										-0.0714286	58.25	2
4	76	Right	Medial	114	2										-0.0190476	41.75	2
4	77	Right	Dorsal	47	2											98.98	2
4	77	Right	Lateral	47	2											57.96	2
4	77	Right	Medial	47	2											42.04	2
4	77	Right	Dorsal	69	2									0.339091	-0.0104545	88.7	2
4	77	Right	Lateral	69	2									0.707727	-0.0759091	62.35	2
4	77	Right	Medial	69	2									0.544091	-0.0427273	37.65	2
4	77	Right	Dorsal	88	2									0.509474	-0.0015	63.07	2
4	77	Right	Lateral	88	2									0.274211	-0.0465	45.64	2
4	77	Right	Medial	88	2									0.605263	0.038	54.36	2
4	77	Right	Dorsal	111	2									0.39913	-0.0268182	66.77	2
4	77	Right	Lateral	111	2									0.875217		33.84	2
4	77	Right	Medial	111	2									0.398696		66.16	2
